# Supplementary material for: Molecular subtyping and prognostic risk characterization of head and neck squamous cell carcinoma based on lysosome-related genes
Source: Medicine (Baltimore). 2023 Jul 14;102(28):e34275. doi: 10.1097/MD.0000000000034275 (PMC10344503; doi:10.1097/MD.0000000000034275)
Supplement: Supplementary file 1 [file medi-102-e34275-s001.xlsx]

## Sheet: Supp. Table S1
	Hazard Ratio	exp(-coef)	Lower95	Upper95	p	gene	group
CAPN1	1.34053	0.745974	1.00004	1.79695	0.0499677	CAPN1	risk
FAM98A	1.56874	0.637454	1.00019	2.46049	0.0499042	FAM98A	risk
LAT2	0.769437	1.29965	0.59308	0.998233	0.0484642	LAT2	protective
OCA2	0.769288	1.2999	0.593528	0.997094	0.0474847	OCA2	protective
GYG1	1.30407	0.766829	1.00469	1.69266	0.046028	GYG1	risk
TMEM106B	1.33893	0.746863	1.00686	1.78052	0.0447506	TMEM106B	risk
VASN	0.806745	1.23955	0.65456	0.994313	0.0440683	VASN	protective
CDIP1	0.788024	1.269	0.62564	0.992555	0.0430279	CDIP1	protective
CD34	0.771137	1.29679	0.599572	0.991795	0.0429566	CD34	protective
MARCHF3	0.687749	1.45402	0.479336	0.98678	0.0421322	MARCHF3	protective
EVA1A	1.15668	0.864543	1.00531	1.33085	0.0419598	EVA1A	risk
CYB561A3	0.706692	1.41504	0.505831	0.987312	0.0418705	CYB561A3	protective
MANBA	1.32975	0.752018	1.01075	1.74944	0.0417149	MANBA	risk
ATP6V1D	1.34933	0.741109	1.01305	1.79724	0.0405016	ATP6V1D	risk
KLC2	1.32269	0.756035	1.01244	1.72801	0.0403021	KLC2	risk
HSD17B1	1.27054	0.787065	1.01083	1.59698	0.0401396	HSD17B1	risk
LRRK2	0.637557	1.56849	0.41608	0.976926	0.0387176	LRRK2	protective
STARD3NL	1.30433	0.766675	1.01426	1.67736	0.0384248	STARD3NL	risk
CREG1	1.21095	0.825796	1.01129	1.45004	0.0373343	CREG1	risk
TMEM192	1.56964	0.637088	1.02682	2.39942	0.0373243	TMEM192	risk
TOM1L1	1.36233	0.734035	1.01976	1.81998	0.0364022	TOM1L1	risk
DENND3	0.711862	1.40477	0.518328	0.977657	0.0357681	DENND3	protective
NFAM1	0.796138	1.25606	0.643619	0.984798	0.0356283	NFAM1	protective
FTH1	1.17945	0.847851	1.01191	1.37474	0.034738	FTH1	risk
CCZ1B	1.75392	0.570151	1.04239	2.95113	0.0343143	CCZ1B	risk
DEPDC5	0.478702	2.08898	0.2426	0.944583	0.0336392	DEPDC5	protective
OSTM1	1.37082	0.729488	1.02523	1.83292	0.0333315	OSTM1	risk
LIPA	1.2584	0.79466	1.01962	1.5531	0.0322792	LIPA	risk
ARSG	0.562385	1.77814	0.332315	0.951738	0.0320131	ARSG	protective
HLA-DOB	0.748286	1.33639	0.574129	0.975272	0.0319367	HLA-DOB	protective
TSG101	1.56847	0.637565	1.04043	2.3645	0.0316186	TSG101	risk
OCIAD2	1.26103	0.793005	1.02143	1.55682	0.0309909	OCIAD2	risk
PLAC8	0.877158	1.14005	0.778913	0.987794	0.0305714	PLAC8	protective
CHMP3	1.49539	0.668723	1.04072	2.1487	0.0295733	CHMP3	risk
PXK	0.703489	1.42149	0.512835	0.965021	0.029203	PXK	protective
GNB1	1.60622	0.622578	1.04985	2.45745	0.0289484	GNB1	risk
CLCN6	0.604782	1.65349	0.385608	0.948533	0.0285187	CLCN6	protective
PLA2G3	0.871591	1.14733	0.77144	0.984743	0.0273252	PLA2G3	protective
LRRC8A	1.26125	0.792865	1.02634	1.54992	0.0272976	LRRC8A	risk
CDX2	1.52317	0.656527	1.05004	2.20947	0.0266054	CDX2	risk
CHMP4A	0.392576	2.54728	0.172177	0.895102	0.026183	CHMP4A	protective
SLC3A2	1.26808	0.788592	1.02912	1.56253	0.0257875	SLC3A2	risk
ABCA5	0.663279	1.50766	0.462522	0.951175	0.0256074	ABCA5	protective
RNASE3	4.42008	0.22624	1.21121	16.1302	0.0244435	RNASE3	risk
NPRL2	0.682271	1.46569	0.489537	0.950886	0.0239891	NPRL2	protective
TMEM74	0.147564	6.77673	0.028085	0.775328	0.0237845	TMEM74	protective
PLA2G15	1.46314	0.683464	1.05376	2.03155	0.0230464	PLA2G15	risk
TM9SF1	1.92446	0.519625	1.09998	3.36693	0.0217982	TM9SF1	risk
ATP6V0C	0.108938	9.17955	0.0163949	0.723849	0.0217661	ATP6V0C	protective
BTK	0.734173	1.36208	0.564605	0.954668	0.0210998	BTK	protective
CXCR4	0.869841	1.14964	0.77293	0.978902	0.0206794	CXCR4	protective
ACLY	1.41685	0.70579	1.05951	1.89472	0.0187849	ACLY	risk
TMEM9	1.37141	0.729178	1.05403	1.78435	0.0186835	TMEM9	risk
CTSG	0.771789	1.29569	0.622011	0.957632	0.0186106	CTSG	protective
PLBD2	1.40069	0.713932	1.06154	1.84821	0.0172125	PLBD2	risk
RAB5C	1.77989	0.561833	1.10845	2.85805	0.0170297	RAB5C	risk
HDAC6	0.660646	1.51367	0.470599	0.927443	0.016612	HDAC6	protective
FUCA1	0.794016	1.25942	0.657476	0.95891	0.0165851	FUCA1	protective
ABCB6	0.129144	7.7433	0.0246781	0.675827	0.0153515	ABCB6	protective
HOOK1	0.784949	1.27397	0.645915	0.953911	0.014919	HOOK1	protective
PSEN1	1.71606	0.582729	1.11542	2.64015	0.0140136	PSEN1	risk
TMBIM1	1.43109	0.698766	1.07593	1.9035	0.0137848	TMBIM1	risk
TMEM9B	1.70448	0.586688	1.11728	2.60029	0.0133386	TMEM9B	risk
HOOK3	0.665109	1.50351	0.481785	0.91819	0.0131842	HOOK3	protective
CTSC	1.2528	0.79821	1.04909	1.49608	0.0128022	CTSC	risk
PIK3CG	0.696202	1.43636	0.523819	0.925315	0.0126058	PIK3CG	protective
HSP90AA1	1.3829	0.72312	1.07361	1.78129	0.0120791	HSP90AA1	risk
PRDX6	1.43199	0.698329	1.08201	1.89518	0.0120321	PRDX6	risk
CTNS	0.614149	1.62827	0.421972	0.89385	0.0108963	CTNS	protective
TPCN1	0.65231	1.53301	0.472024	0.901455	0.00963852	TPCN1	protective
TMEM63A	0.635173	1.57437	0.451504	0.893557	0.00915411	TMEM63A	protective
TMEM150C	0.76942	1.29968	0.633017	0.935215	0.00847096	TMEM150C	protective
ATP8A1	0.566295	1.76586	0.37343	0.85877	0.00743657	ATP8A1	protective
MAP1LC3A	0.815901	1.22564	0.703591	0.94614	0.00708788	MAP1LC3A	protective
ADA	1.30788	0.764595	1.07601	1.58971	0.00702196	ADA	risk
SLC7A5	1.21072	0.825952	1.05373	1.3911	0.0069631	SLC7A5	risk
GALNS	1.441	0.693963	1.10834	1.8735	0.00637035	GALNS	risk
SNX6	1.52295	0.65662	1.12835	2.05556	0.00597504	SNX6	risk
VPS16	0.57336	1.7441	0.385782	0.852145	0.00593452	VPS16	protective
RNASEK	0.417096	2.39753	0.224366	0.775379	0.00570723	RNASEK	protective
GPC1	1.30366	0.767072	1.08132	1.57172	0.00544632	GPC1	risk
SLC44A2	0.720593	1.38775	0.57302	0.906173	0.00506842	SLC44A2	protective
RUBCNL	0.37072	2.69745	0.185414	0.741227	0.00499984	RUBCNL	protective
WDR48	0.628407	1.59133	0.454369	0.869106	0.00498678	WDR48	protective
MEAK7	1.38553	0.721748	1.10386	1.73907	0.00492203	MEAK7	risk
FNBP1	0.715491	1.39764	0.56674	0.903284	0.00487232	FNBP1	protective
HOOK2	0.689304	1.45074	0.532822	0.891743	0.00462458	HOOK2	protective
NCF1	0.661116	1.51259	0.497534	0.878481	0.0043272	NCF1	protective
IRAG2	0.639628	1.56341	0.470749	0.869092	0.00427679	IRAG2	protective
KIT	0.697782	1.43311	0.54532	0.89287	0.00422552	KIT	protective
CORO1A	0.807517	1.23836	0.698159	0.934004	0.0039824	CORO1A	protective
GPRASP1	0.355204	2.81528	0.176479	0.714928	0.00372878	GPRASP1	protective
MARCHF2	0.630197	1.58681	0.4626	0.858512	0.00342163	MARCHF2	protective
TPP1	1.53803	0.650184	1.15288	2.05184	0.003419	TPP1	risk
ARRB1	0.603442	1.65716	0.432228	0.842477	0.00300978	ARRB1	protective
RBSN	0.541643	1.84623	0.361602	0.811326	0.00293788	RBSN	protective
GPR137C	0.248999	4.01608	0.10141	0.611387	0.00241721	GPR137C	protective
GAK	0.553545	1.80654	0.381076	0.80407	0.00190427	GAK	protective
VPS26A	1.98167	0.504624	1.28942	3.04558	0.00181301	VPS26A	risk
GPC2	0.547195	1.8275	0.374975	0.798513	0.00176722	GPC2	protective
AP2M1	1.50376	0.665	1.16464	1.94163	0.00175506	AP2M1	risk
RNF128	1.20921	0.826986	1.07401	1.36143	0.00168794	RNF128	risk
ARHGAP45	0.699229	1.43015	0.56084	0.871765	0.0014749	ARHGAP45	protective
AGA	1.56667	0.638296	1.18953	2.06338	0.00139744	AGA	risk
SURF4	1.86215	0.537013	1.27407	2.72167	0.0013233	SURF4	risk
CLN3	0.0010646	939.321	1.65e-05	0.0685654	0.00127724	CLN3	protective
TXNDC5	0.0150108	66.6188	0.00122553	0.183858	0.00102035	TXNDC5	protective
SLC38A7	1.82914	0.546705	1.28056	2.61272	0.000902193	SLC38A7	risk
RAB37	0.388347	2.57502	0.222943	0.676467	0.000836716	RAB37	protective
SPNS1	0.0203242	49.2025	0.0021434	0.192718	0.000687239	SPNS1	protective
SRPX	1.22382	0.817113	1.08996	1.37412	0.000632101	SRPX	risk
CLN8	0.462769	2.16091	0.297886	0.718917	0.000607478	CLN8	protective
TRAF3IP3	0.506942	1.97261	0.345266	0.744326	0.000526787	TRAF3IP3	protective
RRAGA	1.58816	0.629659	1.24259	2.02985	0.000220082	RRAGA	risk
LAT	0.00106218	941.456	2.87e-05	0.0393171	0.000202179	LAT	protective
PTGDS	0.143757	6.9562	0.0519542	0.397772	0.000187507	PTGDS	protective
